# Supplementary material for: Genomic epidemiology analysis of drug-resistant Mycobacterium tuberculosis distributed in Mexico
Source: PLoS One. 2023 Oct 13;18(10):e0292965. doi: 10.1371/journal.pone.0292965 (PMC10575498; doi:10.1371/journal.pone.0292965)
Supplement: S1 Table — (XLSX) [file pone.0292965.s001.xlsx]

## Sheet: S1 Table
S1 Table. Epidemiological data from the 85 Mtb genomes
Sample ID	SRA accession number	Year (reception of sample)	Location (Country: State: Municipality)	Latitude	Longitude	Age (years)	Sex	Type of case	BCG scar	Type-2 Diabetes	HIV	Other comorbidities
I001	SRR18665484	1998	Mexico: CDMX: Alvaro Obregon	19.4285	-99.1277	36	male	NA	Yes	No	No	NA
I002	SRR18665483	1998	Mexico: CDMX: Alvaro Obregon	19.4285	-99.1277	28	male	NA	No	No	No	NA
I003	SRR18665472	1998	Mexico: Durango: Durango	24.0203	-104.658	NA	NA	NA	NA	No	No	NA
I004	SRR18665461	1999	Mexico: Durango: Durango	24.0203	-104.658	60	female	NA	NA	No	No	NA
I006	SRR18665450	1998	Mexico: Nuevo Leon: Monterrey	25.6751	-100.318	66	male	NA	NA	No	No	COPD, Silicosis
I007	SRR18665439	1999	Mexico: Nuevo Leon: Monterrey	25.6751	-100.318	23	male	Relapse	Yes	No	NA	NA
I008	SRR18665435	1998	Mexico: Nuevo Leon: Monterrey	25.6751	-100.318	31	male	Relapse	Yes	No	Yes	None
I009	SRR18665434	1999	Mexico: Nuevo Leon: Monterrey	25.6751	-100.318	45	male	Relapse	Yes	No	No	COPD, Liver failure
I010	SRR18665433	1999	Mexico: Nuevo Leon: Monterrey	25.6751	-100.318	32	female	NA	Yes	No	Yes	None
I012	SRR18665432	1998	Mexico: Nuevo Leon: Monterrey	25.6751	-100.318	23	female	NA	Yes	No	No	None
I013	SRR18665482	1998	Mexico: Nuevo Leon: Monterrey	25.6751	-100.318	NA	NA	NA	NA	Yes	No	None
I014	SRR18665481	1998	Mexico: Durango: Durango	24.0203	-104.658	74	male	NA	NA	No	No	NA
I015	SRR18665480	1998	Mexico: Durango: Durango	24.0203	-104.658	53	male	NA	NA	No	No	NA
I016	SRR18665479	1998	Mexico: Nuevo Leon: Monterrey	25.6751	-100.318	NA	NA	NA	NA	No	No	None
I017	SRR18665478	1998	Mexico: Nuevo Leon: Monterrey	25.6751	-100.318	NA	NA	NA	NA	No	No	None
I018	SRR18665477	1998	Mexico: CDMX: Alvaro Obregon	19.4285	-99.1277	NA	NA	NA	NA	No	Yes	NA
I019	SRR18665476	1998	Mexico: Nuevo Leon: Monterrey	25.6751	-100.318	NA	NA	NA	NA	No	No	None
I020	SRR18665475	1998	Mexico: Durango: Durango	24.0203	-104.658	30	male	NA	NA	No	No	NA
I021	SRR18665474	1998	Mexico: Nuevo Leon: Monterrey	25.6751	-100.318	NA	NA	NA	NA	No	No	None
I022	SRR18665473	1998	Mexico: Nuevo Leon: Monterrey	25.6751	-100.318	NA	NA	NA	NA	No	No	None
I023	SRR18665471	1998	Mexico: CDMX: Alvaro Obregon	19.4285	-99.1277	NA	NA	NA	Yes	No	No	NA
I024	SRR18665470	1998	Mexico: Nuevo Leon: Monterrey	25.6751	-100.318	NA	NA	NA	NA	No	No	None
I025	SRR18665469	2018	Mexico: Sonora: San Luis Rio Colorado	29.1026	-110.977	60	male	Relapse	NA	No	NA	NA
I026	SRR18665468	2018	Mexico: Puebla: Puebla	19.0379	-98.2035	47	male	New case	No	Yes	No	None
I027	SRR18665467	2018	Mexico: Sinaloa: Culiacan	23.2329	-106.406	55	male	Relapse	Yes	No	NA	None
I028	SRR18665466	2018	Mexico: Jalisco: Zapopan	20.6668	-103.392	24	female	New case	Yes	No	NA	Others
I029	SRR18665465	2018	Mexico: Veracruz: Acajete	19.5312	-96.9159	23	male	Relapse	NA	No	NA	NA
I030	SRR18665464	2018	Mexico: Zacatecas: Villanueva	22.7684	-102.581	16	female	New case	Yes	No	NA	None
I031	SRR18665463	2018	Mexico: CDMX: Alvaro Obregon	19.4285	-99.1277	33	female	New case	Yes	No	NA	NA
I032	SRR18665462	2018	Mexico: Oaxaca: Santa Maria Huatulco	17.0654	-96.7237	60	male	New case	Yes	Yes	NA	None
I033	SRR18665460	2018	Mexico: Oaxaca: Santa Maria Huatulco	17.0654	-96.7237	35	male	New case	Yes	No	NA	None
I034	SRR18665459	2018	Mexico: Yucatan: Merida	20.9754	-89.617	52	male	NA	NA	No	NA	NA
I035	SRR18665458	2018	Mexico: Chiapas: Tapachula	16.7597	-93.1131	48	female	Relapse	NA	Yes	No	None
I037	SRR18665457	2018	Mexico: Jalisco: Zapopan	20.6668	-103.392	39	female	Relapse	Yes	No	No	NA
I038	SRR18665456	2018	Mexico: Estado de Mexico: Tultepec	19.8617	-99.7003	28	male	Relapse	No	No	No	NA
I039	SRR18665455	2018	Mexico: Zacatecas: Jalpa	22.7684	-102.581	42	male	New case	NA	No	NA	Rheumatoid arthritis
I040	SRR18665454	2018	Mexico: Jalisco: Zapopan	20.6668	-103.392	61	female	New case	NA	Yes	NA	None
I041	SRR18665453	2018	Mexico: Nayarit: Tepic	21.5095	-104.896	21	male	New case	NA	No	NA	NA
I042	SRR18665452	2018	Mexico: Zacatecas: Zacatecas	22.7684	-102.581	47	male	New case	NA	No	NA	NA
I043	SRR18665451	2018	Mexico: Baja California: Tijuana	32.6278	-115.454	37	female	New case	NA	No	NA	NA
I044	SRR18665449	2018	Mexico: Baja California: Ensenada	32.6278	-115.454	48	male	Relapse	NA	No	NA	NA
I045	SRR18665448	2018	Mexico: Baja California: Mexicali	32.6278	-115.454	30	female	Relapse	NA	No	NA	NA
I046	SRR18665447	2018	Mexico: Jalisco: Zapopan	20.6668	-103.392	71	male	New case	NA	Yes	NA	None
I047	SRR18665446	2018	Mexico: Estado de Mexico: Texcoco	19.8617	-99.7003	64	female	Relapse	Yes	Yes	NA	None
I048	SRR18665445	2018	Mexico: Baja California: Tijuana	32.6278	-115.454	45	male	Relapse	Yes	No	NA	None
I049	SRR18665444	2018	Mexico: Jalisco: Guadalajara	20.6668	-103.392	34	female	Relapse	NA	Yes	NA	Arterial hypertension
I050	SRR18665443	2019	Mexico: Jalisco: Zapopan	20.6668	-103.392	85	female	NA	No	Yes	NA	Arterial hypertension
I051	SRR18665442	2019	Mexico: San Luis Potosi: Tamasopo	22.1498	-100.979	32	female	Relapse	Yes	No	No	Asthma
I052	SRR18665441	2019	Mexico: Sinaloa: Los Mochis	23.2329	-106.406	18	male	Relapse	Yes	No	No	None
I053	SRR18665440	2019	Mexico: Baja California: Tijuana	32.6278	-115.454	28	male	New case	Yes	No	No	None
I054	SRR18665438	2019	Mexico: Campeche: Campeche	19.8439	-90.5255	57	male	New case	Yes	Yes	NA	None
I055	SRR18665437	2019	Mexico: Zacatecas: Zacatecas	22.7684	-102.581	84	male	New case	No	Yes	No	None
I056	SRR18665436	2019	Mexico: Baja California: Tijuana	32.6278	-115.454	41	female	Relapse	NA	No	NA	Arterial hypotension
I082	SRR22248494	2020	Mexico: Oaxaca: San Miguel del Puerto	17.0654	-96.7237	58	female	New case	Yes	Yes	No	None
I083	SRR22248493	2020	Mexico: Sinaloa: Culiacan	23.2329	-106.406	23	female	New case	Yes	No	No	None
I084	SRR22248482	2020	Mexico: Campeche: Campeche	19.8439	-90.5255	46	female	NA	No	No	No	None
I085	SRR22248471	2020	Mexico: Campeche: Campeche	19.8439	-90.5255	46	female	Relapse	No	No	No	None
I086	SRR22248468	2020	Mexico: Nayarit: Tepic	21.5095	-104.896	22	male	New case	Yes	No	No	None
I087	SRR22248467	2020	Mexico: Jalisco: Guadalajara	20.6668	-103.392	53	male	NA	Yes	Yes	No	None
I088	SRR22248466	2020	Mexico: Sinaloa: Culiacan	23.2329	-106.406	39	male	Re-entry due to abandonment	Yes	Yes	No	None
I089	SRR22248465	2020	Mexico: Jalisco: Tonala	20.6668	-103.392	26	female	NA	NA	No	NA	NA
I091	SRR22248464	2020	Mexico: Campeche: Campeche	19.8439	-90.5255	71	male	New case	No	Yes	No	None
I092	SRR22248463	2020	Mexico: Campeche: Campeche	19.8439	-90.5255	59	female	New case	Yes	Yes	No	None
I093	SRR22248492	2020	Mexico: Sinaloa: Culiacan	23.2329	-106.406	34	female	Re-entry due to abandonment	Yes	No	No	None
I094	SRR22248491	2020	Mexico: Baja California: Tijuana	32.6278	-115.454	85	male	NA	NA	No	NA	NA
I095	SRR22248490	2020	Mexico: Oaxaca: San Antonio de la Cal	17.0654	-96.7237	49	female	New case	Yes	Yes	No	None
I096	SRR22248489	2020	Mexico: Yucatan: Merida	20.9754	-89.617	59	male	Relapse	Yes	No	No	Arterial hypertension
I097	SRR22248488	2020	Mexico: Oaxaca: Salina Cruz	17.0654	-96.7237	57	male	New case	No	No	No	None
I099	SRR22248487	2020	Mexico: Baja California: Tijuana	32.6278	-115.454	21	male	Relapse	Yes	No	No	None
I100	SRR22248486	2020	Mexico: Estado de Mexico: Chimalhuacan	19.8617	-99.7003	52	female	New case	No	Yes	No	None
I101	SRR22248485	2020	Mexico: Jalisco: Guadalajara	20.6668	-103.392	56	male	New case	Yes	Yes	No	None
I102	SRR22248484	2020	Mexico: Chiapas: Carmen	16.7597	-93.1131	42	female	New case	Yes	Yes	No	None
I103	SRR22248483	2020	Mexico: Sinaloa: Guasave	23.2329	-106.406	24	female	New case	No	No	No	Anemia
I104	SRR22248481	2020	Mexico: Nuevo Leon: Monterrey	25.6751	-100.318	44	female	NA	Yes	No	No	None
I106	SRR22248480	2020	Mexico: Baja California: Ensenada	32.6278	-115.454	29	female	NA	Yes	Yes	No	None
I107	SRR22248479	2020	Mexico: Sinaloa: El Fuerte	23.2329	-106.406	27	male	New case	Yes	Yes	No	None
I108	SRR22248478	2020	Mexico: Estado de Mexico: Valle de Chalco Solidaridad	19.8617	-99.7003	64	male	New case	Yes	No	NA	NA
I109	SRR22248477	2020	Mexico: Jalisco: San Gabriel	20.6668	-103.392	54	female	NA	Yes	Yes	No	None
I120	SRR22248476	2021	Mexico: Campeche: Champoton	19.8439	-90.5255	58	female	New case	No	Yes	No	Arterial hypertension
I121	SRR22248475	2021	Mexico: Oaxaca: San Juan Bautista Tuxtepec	17.0654	-96.7237	44	male	Relapse (after failure on treatment)	Yes	Yes	No	Arterial hypertension
I125	SRR22248474	2021	Mexico: Zacatecas: Guadalupe	22.7684	-102.581	20	female	NA	Yes	No	No	None
I127	SRR22248473	2021	Mexico: Baja California: Mexicali	32.6278	-115.454	59	male	NA	Yes	Yes	NA	None
I128	SRR22248472	2021	Mexico: Nayarit: Santiago Ixcuintla	21.5095	-104.896	42	male	New case	Yes	Yes	No	None
I130	SRR22248470	2021	Mexico: San Luis Potosi: Tamazunchale	22.1498	-100.979	50	female	New case	Yes	Yes	No	None
I136	SRR22248469	2021	Mexico: Nuevo Leon: Garcia	25.6751	-100.318	43	male	New case	Yes	Yes	No	None
