# Supplementary material for: Genomic epidemiology analysis of drug-resistant Mycobacterium tuberculosis distributed in Mexico
Source: PLoS One. 2023 Oct 13;18(10):e0292965. doi: 10.1371/journal.pone.0292965 (PMC10575498; doi:10.1371/journal.pone.0292965)
Supplement: S2 Table — (XLSX) [file pone.0292965.s002.xlsx]

## Sheet: S2 Table
S2 Table. Drug susceptibility test results of the 85 Mtb genomes
Sample ID	SRA accession number	Isoniazid (H)	Rifampicin (R)	Ethambutol (E)	Streptomycin (S)	Pyrazinamide (Z)	Drug-resistance profile	Drug-resistance classification		Abbreviations
I001	SRR18665484	Resistant	Susceptible	Susceptible	Susceptible	NA	H	HR-TB		HR-TB	Isoniazid resistant
I002	SRR18665483	Resistant	Resistant	Susceptible	Susceptible	NA	HR	MDR-TB		RR-TB	Rifampicin resistant
I003	SRR18665472	Susceptible	Susceptible	Susceptible	Susceptible	Susceptible	Susceptible	Susceptible		MDR-TB	Multi-drug resistant
I004	SRR18665461	Resistant	Susceptible	Susceptible	Susceptible	Susceptible	H	HR-TB		Other	Resistant to E, S or Z, but susceptible to R and H
I006	SRR18665450	Susceptible	Susceptible	Susceptible	Susceptible	Susceptible	Susceptible	Susceptible
I007	SRR18665439	Susceptible	Susceptible	Susceptible	Susceptible	Susceptible	Susceptible	Susceptible
I008	SRR18665435	Susceptible	Susceptible	Susceptible	Susceptible	Susceptible	Susceptible	Susceptible
I009	SRR18665434	Resistant	Resistant	Resistant	Resistant	Resistant	HRESZ	MDR-TB
I010	SRR18665433	Susceptible	Susceptible	Susceptible	Susceptible	Susceptible	Susceptible	Susceptible
I012	SRR18665432	Resistant	Susceptible	Susceptible	Resistant	Susceptible	HS	HR-TB
I013	SRR18665482	Susceptible	Susceptible	Susceptible	Susceptible	Susceptible	Susceptible	Susceptible
I014	SRR18665481	Susceptible	Susceptible	Susceptible	Susceptible	Susceptible	Susceptible	Susceptible
I015	SRR18665480	Susceptible	Susceptible	Susceptible	Susceptible	Resistant	Z	Other
I016	SRR18665479	Resistant	Susceptible	Susceptible	Susceptible	Susceptible	H	HR-TB
I017	SRR18665478	Susceptible	Susceptible	Susceptible	Susceptible	Susceptible	Susceptible	Susceptible
I018	SRR18665477	Susceptible	Susceptible	Susceptible	Susceptible	NA	Susceptible	Susceptible
I019	SRR18665476	Susceptible	Susceptible	Susceptible	Susceptible	Susceptible	Susceptible	Susceptible
I020	SRR18665475	Susceptible	Susceptible	Susceptible	Susceptible	Susceptible	Susceptible	Susceptible
I021	SRR18665474	Susceptible	Susceptible	Susceptible	Susceptible	Susceptible	Susceptible	Susceptible
I022	SRR18665473	Susceptible	Susceptible	Susceptible	Susceptible	Susceptible	Susceptible	Susceptible
I023	SRR18665471	Resistant	Resistant	Susceptible	Susceptible	NA	HR	MDR-TB
I024	SRR18665470	Susceptible	Susceptible	Susceptible	Susceptible	Susceptible	Susceptible	Susceptible
I025	SRR18665469	Susceptible	Susceptible	Susceptible	Susceptible	Susceptible	Susceptible	Susceptible
I026	SRR18665468	Susceptible	Susceptible	Susceptible	Susceptible	Susceptible	Susceptible	Susceptible
I027	SRR18665467	Susceptible	Susceptible	Susceptible	Susceptible	Susceptible	Susceptible	Susceptible
I028	SRR18665466	Resistant	Susceptible	Susceptible	Resistant	Resistant	HSZ	HR-TB
I029	SRR18665465	Susceptible	Susceptible	Susceptible	Resistant	Susceptible	S	Other
I030	SRR18665464	Susceptible	Susceptible	Resistant	Susceptible	Resistant	EZ	Other
I031	SRR18665463	Susceptible	Susceptible	Susceptible	Susceptible	Susceptible	Susceptible	Susceptible
I032	SRR18665462	Susceptible	Susceptible	Susceptible	Susceptible	Susceptible	Susceptible	Susceptible
I033	SRR18665460	Susceptible	Susceptible	Susceptible	Susceptible	Susceptible	Susceptible	Susceptible
I034	SRR18665459	Susceptible	Resistant	Resistant	Resistant	Resistant	RESZ	RR-TB
I035	SRR18665458	Resistant	Susceptible	Susceptible	Susceptible	Resistant	HZ	HR-TB
I037	SRR18665457	Resistant	Resistant	Susceptible	Susceptible	Susceptible	HR	MDR-TB
I038	SRR18665456	Susceptible	Susceptible	Susceptible	Susceptible	Susceptible	Susceptible	Susceptible
I039	SRR18665455	Susceptible	Susceptible	Susceptible	Susceptible	Susceptible	Susceptible	Susceptible
I040	SRR18665454	Resistant	Resistant	Resistant	Resistant	Resistant	HRESZ	MDR-TB
I041	SRR18665453	Resistant	Resistant	Resistant	Resistant	Resistant	HRESZ	MDR-TB
I042	SRR18665452	Susceptible	Susceptible	Susceptible	Resistant	Susceptible	S	Other
I043	SRR18665451	Susceptible	Susceptible	Susceptible	Resistant	Susceptible	S	Other
I044	SRR18665449	Susceptible	Susceptible	Susceptible	Susceptible	Susceptible	Susceptible	Susceptible
I045	SRR18665448	Susceptible	Susceptible	Susceptible	Susceptible	Susceptible	Susceptible	Susceptible
I046	SRR18665447	Susceptible	Susceptible	Susceptible	Susceptible	Susceptible	Susceptible	Susceptible
I047	SRR18665446	Susceptible	Susceptible	Susceptible	Susceptible	Susceptible	Susceptible	Susceptible
I048	SRR18665445	Resistant	Resistant	Susceptible	Resistant	Susceptible	HRS	MDR-TB
I049	SRR18665444	Resistant	Resistant	Susceptible	Susceptible	Susceptible	HR	MDR-TB
I050	SRR18665443	Susceptible	Resistant	Resistant	Susceptible	Susceptible	RE	RR-TB
I051	SRR18665442	Resistant	Resistant	Susceptible	Resistant	Resistant	HRSZ	MDR-TB
I052	SRR18665441	Resistant	Resistant	Resistant	Resistant	Resistant	HRESZ	MDR-TB
I053	SRR18665440	Susceptible	Susceptible	Susceptible	Susceptible	Susceptible	Susceptible	Susceptible
I054	SRR18665438	Susceptible	Susceptible	Susceptible	Susceptible	Susceptible	Susceptible	Susceptible
I055	SRR18665437	Susceptible	Susceptible	Susceptible	Susceptible	Susceptible	Susceptible	Susceptible
I056	SRR18665436	Susceptible	Susceptible	Susceptible	Susceptible	Susceptible	Susceptible	Susceptible
I082	SRR22248494	Susceptible	Susceptible	Susceptible	Susceptible	Susceptible	Susceptible	Susceptible
I083	SRR22248493	Susceptible	Susceptible	Susceptible	Susceptible	Susceptible	Susceptible	Susceptible
I084	SRR22248482	Susceptible	Susceptible	Susceptible	Susceptible	Susceptible	Susceptible	Susceptible
I085	SRR22248471	Susceptible	Susceptible	Susceptible	Susceptible	Resistant	Z	Other
I086	SRR22248468	Susceptible	Susceptible	Susceptible	Susceptible	Resistant	Z	Other
I087	SRR22248467	Susceptible	Susceptible	Susceptible	Susceptible	Susceptible	Susceptible	Susceptible
I088	SRR22248466	Susceptible	Susceptible	Susceptible	Resistant	Susceptible	S	Other
I089	SRR22248465	Susceptible	Susceptible	Susceptible	Susceptible	Resistant	Z	Other
I091	SRR22248464	Susceptible	Susceptible	Susceptible	Susceptible	Susceptible	Susceptible	Susceptible
I092	SRR22248463	Susceptible	Susceptible	Susceptible	Susceptible	Susceptible	Susceptible	Susceptible
I093	SRR22248492	Susceptible	Susceptible	Susceptible	Susceptible	Susceptible	Susceptible	Susceptible
I094	SRR22248491	Resistant	Resistant	Resistant	Resistant	Resistant	HRESZ	MDR-TB
I095	SRR22248490	Resistant	Resistant	Resistant	Susceptible	Susceptible	HRE	MDR-TB
I096	SRR22248489	Resistant	Susceptible	Susceptible	Susceptible	Susceptible	H	HR-TB
I097	SRR22248488	Susceptible	Susceptible	Susceptible	Susceptible	Resistant	Z	Other
I099	SRR22248487	Susceptible	Susceptible	Susceptible	Susceptible	Susceptible	Susceptible	Susceptible
I100	SRR22248486	Susceptible	Susceptible	Susceptible	Susceptible	Susceptible	Susceptible	Susceptible
I101	SRR22248485	Susceptible	Susceptible	Susceptible	Susceptible	Susceptible	Susceptible	Susceptible
I102	SRR22248484	Susceptible	Susceptible	Susceptible	Susceptible	Susceptible	Susceptible	Susceptible
I103	SRR22248483	Susceptible	Susceptible	Susceptible	Susceptible	Susceptible	Susceptible	Susceptible
I104	SRR22248481	Resistant	Susceptible	Susceptible	Susceptible	Susceptible	H	HR-TB
I106	SRR22248480	Susceptible	Susceptible	Susceptible	Resistant	Susceptible	S	Other
I107	SRR22248479	Susceptible	Susceptible	Susceptible	Susceptible	Susceptible	Susceptible	Susceptible
I108	SRR22248478	Susceptible	Susceptible	Susceptible	Susceptible	Susceptible	Susceptible	Susceptible
I109	SRR22248477	Susceptible	Susceptible	Susceptible	Resistant	Susceptible	S	Other
I120	SRR22248476	Susceptible	Susceptible	Susceptible	Susceptible	Susceptible	Susceptible	Susceptible
I121	SRR22248475	Susceptible	Susceptible	Susceptible	Susceptible	Susceptible	Susceptible	Susceptible
I125	SRR22248474	Susceptible	Susceptible	Susceptible	Susceptible	Susceptible	Susceptible	Susceptible
I127	SRR22248473	Susceptible	Susceptible	Susceptible	Susceptible	Susceptible	Susceptible	Susceptible
I128	SRR22248472	Susceptible	Susceptible	Susceptible	Susceptible	Susceptible	Susceptible	Susceptible
I130	SRR22248470	Susceptible	Susceptible	Susceptible	Susceptible	Susceptible	Susceptible	Susceptible
I136	SRR22248469	Susceptible	Susceptible	Susceptible	Susceptible	Susceptible	Susceptible	Susceptible
