# Supplementary material for: Genomic epidemiology analysis of drug-resistant Mycobacterium tuberculosis distributed in Mexico
Source: PLoS One. 2023 Oct 13;18(10):e0292965. doi: 10.1371/journal.pone.0292965 (PMC10575498; doi:10.1371/journal.pone.0292965)
Supplement: S3 Table — (XLSX) [file pone.0292965.s003.xlsx]

## Sheet: S3 Table
S3 Table. Whole genome sequencing information from the 85 Mtb genomes
Sample ID	Total reads	% Mapped reads	Total bases	%GC content	Coverage mean	Coverage median	Accesion number
I001	2064865	99.47	4346087	65.51	63.5	64	SRR18665484
I002	6366844	99.55	4374282	65.53	200.48	205	SRR18665483
I003	3925771	99.76	4345157	65.45	126.33	129	SRR18665472
I004	1494068	99.45	4287603	65.37	48.04	48	SRR18665461
I006	1324506	99.51	4257511	65.38	43.21	44	SRR18665450
I007	1737746	99.45	4302824	65.37	56.39	57	SRR18665439
I008	1405157	99.68	4302654	65.4	44.98	45	SRR18665435
I009	827379	99.46	4224394	65.31	26.62	26	SRR18665434
I010	3185434	99.75	4334547	65.55	99.64	102	SRR18665433
I012	2281881	99.26	4311668	65.41	73.97	74	SRR18665432
I013	2947732	99.31	4350538	65.49	93.47	94	SRR18665482
I014	860050	99.6	4240739	65.29	27.54	27	SRR18665481
I015	8142628	99.52	4380707	65.57	260.63	263	SRR18665480
I016	6471659	99.55	4377080	65.57	207.62	220	SRR18665479
I017	1602910	99.34	4310189	65.41	51.14	51	SRR18665478
I018	7363210	99.27	4391239	65.61	228.44	233	SRR18665477
I019	1469431	99.4	4298016	65.39	47.62	48	SRR18665476
I020	2524150	99.42	4339962	65.48	81.85	82	SRR18665475
I021	1373584	99.49	4313865	65.42	44.83	44	SRR18665474
I022	2781369	99.68	4363080	65.55	89.68	87	SRR18665473
I023	3318188	99.37	4350846	65.53	106.31	106	SRR18665471
I024	5621355	99.29	4379652	65.55	180.71	182	SRR18665470
I025	2656475	99.46	4362810	65.57	84.6	85	SRR18665469
I026	6862280	99.43	4383591	65.6	215.13	218	SRR18665468
I027	4235433	99.47	4346669	65.51	136.1	137	SRR18665467
I028	2162837	99.58	4343275	65.47	69.71	70	SRR18665466
I029	2681932	99.55	4344435	65.51	86.91	87	SRR18665465
I030	2012066	99.46	4359594	65.51	64.49	64	SRR18665464
I031	3795165	99.4	4367546	65.52	121.29	122	SRR18665463
I032	1599207	99.15	4325059	65.41	51.58	51	SRR18665462
I033	4845307	99.47	4373505	65.55	155.83	156	SRR18665460
I034	5430866	99.4	4355230	65.6	173.17	175	SRR18665459
I035	9590334	99.39	4383309	65.57	304.16	312	SRR18665458
I037	745273	99.38	4241294	65.4	24.19	24	SRR18665457
I038	972027	99.42	4298169	65.42	31.58	31	SRR18665456
I039	2620832	99.48	4355861	65.49	84.85	85	SRR18665455
I040	3329627	99.48	4358856	65.49	107.78	109	SRR18665454
I041	650101	99.64	4129145	65.38	21.59	21	SRR18665453
I042	5720999	99.44	4379437	65.59	178.01	180	SRR18665452
I043	6208610	99.54	4349144	65.58	195.92	198	SRR18665451
I044	1759246	99.51	4347533	65.47	56.72	56	SRR18665449
I045	8464747	99.58	4387740	65.58	272.98	277	SRR18665448
I046	2509332	99.63	4331652	65.53	81.52	81	SRR18665447
I047	2610753	99.49	4329240	65.43	84.3	85	SRR18665446
I048	750246	99.72	4244166	65.4	24.56	24	SRR18665445
I049	2126219	99.51	4356464	65.56	68.54	68	SRR18665444
I050	3090126	99.44	4363595	65.55	95.3	96	SRR18665443
I051	1888762	99.44	4336946	65.46	60.7	61	SRR18665442
I052	4908549	99.72	4317006	65.48	159.3	162	SRR18665441
I053	2012838	99.73	4344317	65.44	64.84	65	SRR18665440
I054	4822809	99.44	4358094	65.48	154	157	SRR18665438
I055	3199937	99.61	4334077	65.42	103.78	103	SRR18665437
I056	1107184	99.61	4296917	65.38	36.32	36	SRR18665436
I082	2246513	99.06	4309405	65.35	72.27	72	SRR22248494
I083	2189249	99.2	4324169	65.39	69.9	70	SRR22248493
I084	2050647	99.35	4283174	65.34	66.33	66	SRR22248482
I085	2218120	99.24	4307146	65.35	71.4	71	SRR22248471
I086	2408873	99.56	4310645	65.38	77.84	77	SRR22248468
I087	1937094	99.26	4291871	65.36	62.31	62	SRR22248467
I088	2313059	99.26	4328362	65.37	74.67	74	SRR22248466
I089	2003827	99.46	4303472	65.34	64.92	64	SRR22248465
I091	2175030	99.52	4264410	65.27	70.52	70	SRR22248464
I092	2188776	99.45	4295580	65.33	70.93	71	SRR22248463
I093	2051675	99.43	4265141	65.29	66.69	66	SRR22248492
I094	2361440	99.22	4289623	65.32	76.73	75	SRR22248491
I095	2263808	99.47	4255302	65.3	74.1	73	SRR22248490
I096	1440792	99.16	4233948	65.23	45.55	45	SRR22248489
I097	2339541	99.34	4283734	65.29	76.01	75	SRR22248488
I099	2218834	99.46	4300115	65.33	72.02	72	SRR22248487
I100	1989836	99.24	4286790	65.33	64.09	64	SRR22248486
I101	1868303	99.32	4277770	65.3	60.21	59	SRR22248485
I102	2194317	99.27	4254322	65.36	71.51	71	SRR22248484
I103	1996340	99.38	4305821	65.35	64.35	65	SRR22248483
I104	3065893	99.02	4371719	65.5	98.15	97	SRR22248481
I106	2533622	99.5	4340885	65.45	81.75	82	SRR22248480
I107	2552272	99.09	4335760	65.44	82.04	83	SRR22248479
I108	2592353	98.66	4307389	65.45	83.9	84	SRR22248478
I109	2801176	99.32	4326559	65.44	90.51	90	SRR22248477
I120	2265921	99.49	4310411	65.36	73.1	73	SRR22248476
I121	2373148	99.19	4335928	65.43	76.09	76	SRR22248475
I125	2975975	99.38	4362669	65.49	95.88	97	SRR22248474
I127	2999761	99.19	4333975	65.45	97.1	97	SRR22248473
I128	2490025	99.36	4330913	65.43	80.81	81	SRR22248472
I130	2744213	99.29	4346147	65.47	88.54	88	SRR22248470
I136	2565183	99.55	4327622	65.43	83.24	82	SRR22248469
