# Supplementary material for: Genomic epidemiology analysis of drug-resistant Mycobacterium tuberculosis distributed in Mexico
Source: PLoS One. 2023 Oct 13;18(10):e0292965. doi: 10.1371/journal.pone.0292965 (PMC10575498; doi:10.1371/journal.pone.0292965)
Supplement: S4 Table — (XLSX) [file pone.0292965.s004.xlsx]

## Sheet: S4 Table
S4 Table. Sublineage classification of the 85 Mtb samples by MTBseq and TB-profiler tools
Sample ID	SRA accession number	MTBseq	TB profiler	Spoligo family	Drug-resistance classification
I001	SRR18665484	4.1.2.1	4.1.2.1	Haarlem	HR-TB
I002	SRR18665483	4.8	4.8	mainly T	MDR-TB
I003	SRR18665472	4.8	4.8	mainly T	Susceptible
I004	SRR18665461	4.1.1	4.1.1	X-type	HR-TB
I006	SRR18665450	4.1.1	4.1.1	X-type	Susceptible
I007	SRR18665439	4.1.1.3	4.1.1.3	X-type	Susceptible
I008	SRR18665435	4.3.3	4.3.3	LAM	Susceptible
I009	SRR18665434	4.1.2.1	4.1.2.1	Haarlem	MDR-TB
I010	SRR18665433	4.3.4.2	4.3.4.2	LAM	Susceptible
I012	SRR18665432	4.1.1	4.1.1	X-type	HR-TB
I013	SRR18665482	4.1.1	4.1.1	X-type	Susceptible
I014	SRR18665481	4.8	4.8	mainly T	Susceptible
I015	SRR18665480	4.8	4.8	mainly T	Other
I016	SRR18665479	4.1.1	4.1.1	X-type	HR-TB
I017	SRR18665478	4.1.1.3	4.1.1.3	X-type	Susceptible
I018	SRR18665477	4.1.2.1	4.1.2.1	Haarlem	Susceptible
I019	SRR18665476	4.1.1	4.1.1	X-type	Susceptible
I020	SRR18665475	4.1.2.1	4.1.2.1	Haarlem	Susceptible
I021	SRR18665474	4.3.3	4.3.3	LAM	Susceptible
I022	SRR18665473	4.3.2	4.3.2	LAM	Susceptible
I023	SRR18665471	4.1.2.1	4.1.2.1	Haarlem	MDR-TB
I024	SRR18665470	4.8	4.8	mainly T	Susceptible
I025	SRR18665469	4.1.2.1	4.1.2.1	Haarlem	Susceptible
I026	SRR18665468	4.1.1	4.1.1	X-type	Susceptible
I027	SRR18665467	2.2.1.1	2.2.1.1	East-Asian	Susceptible
I028	SRR18665466	4.7	4.7	mainly T	HR-TB
I029	SRR18665465	4.3.3	4.3.3	LAM	Other
I030	SRR18665464	4.1.1.3	4.1.1.3	X-type	Other
I031	SRR18665463	4.1	4.1.4	Euro-American	Susceptible
I032	SRR18665462	4.3.2	4.3.2	LAM	Susceptible
I033	SRR18665460	4.3.3	4.3.3	LAM	Susceptible
I034	SRR18665459	4.3.4.1	4.3.4.1	LAM	RR-TB
I035	SRR18665458	4.1.1.3	4.1.1.3	X-type	HR-TB
I037	SRR18665457	4.1.2.1	4.1.2.1	Haarlem	MDR-TB
I038	SRR18665456	4.1.1.3	4.1.1.3	X-type	Susceptible
I039	SRR18665455	4.1.1.3	4.1.1.3	X-type	Susceptible
I040	SRR18665454	4.1.1	4.1.1	X-type	MDR-TB
I041	SRR18665453	4.4.1.1	4.4.1.1	S-type	MDR-TB
I042	SRR18665452	4.1.1	4.1.1	X-type	Other
I043	SRR18665451	4.3.4.2	4.3.4.2	LAM	Other
I044	SRR18665449	4.8	4.8	mainly T	Susceptible
I045	SRR18665448	4.4.1.1	4.4.1.1	S-type	Susceptible
I046	SRR18665447	4.3	4.3	LAM	Susceptible
I047	SRR18665446	4.1.1	4.1.1	X-type	Susceptible
I048	SRR18665445	4.8	4.8	mainly T	MDR-TB
I049	SRR18665444	4.1.2.1	4.1.2.1	Haarlem	MDR-TB
I050	SRR18665443	4.1.1	4.1.1	X-type	RR-TB
I051	SRR18665442	4.1.1.3	4.1.1.3	X-type	MDR-TB
I052	SRR18665441	4.3.4.2	4.3.4.2	LAM	MDR-TB
I053	SRR18665440	4.3.3	4.3.3	LAM	Susceptible
I054	SRR18665438	4.1	4.1.4	Euro-American	Susceptible
I055	SRR18665437	4.7	4.7	mainly T	Susceptible
I056	SRR18665436	4.8	4.8	mainly T	Susceptible
I082	SRR22248494	4.1.2	4.1.2	Euro-American	Susceptible
I083	SRR22248493	4.8	4.8	mainly T	Susceptible
I084	SRR22248482	2.2.1.1	2.2.1.1	East-Asian	Susceptible
I085	SRR22248471	4.1.2	4.1.2	Euro-American	Other
I086	SRR22248468	4.1.2.1	4.1.2.1	Haarlem	Other
I087	SRR22248467	4.1.1	4.1.1	X-type	Susceptible
I088	SRR22248466	4.1.2	4.1.2	Euro-American	Other
I089	SRR22248465	4.8	4.8	mainly T	Other
I091	SRR22248464	4.3.3	4.3.3	LAM	Susceptible
I092	SRR22248463	4.3.3	4.3.3	LAM	Susceptible
I093	SRR22248492	4.3.3	4.3.3	LAM	Susceptible
I094	SRR22248491	4.1.1	4.1.1	X-type	MDR-TB
I095	SRR22248490	4.3.4.1	4.3.4.1	LAM	MDR-TB
I096	SRR22248489	1.2.1	1.2.1.2	Indo-Oceanic	HR-TB
I097	SRR22248488	4.3.2	4.3.2	LAM	Other
I099	SRR22248487	4.8	4.8	mainly T	Susceptible
I100	SRR22248486	4.1.1	4.1.1	X-type	Susceptible
I101	SRR22248485	4.3.2	4.3.2	LAM	Susceptible
I102	SRR22248484	4.1.1.3	4.1.1.3	X-type	Susceptible
I103	SRR22248483	4.1.1.3	4.1.1.3	X-type	Susceptible
I104	SRR22248481	1.2.1	1.2.1.2.1	Indo-Oceanic	HR-TB
I106	SRR22248480	4.4.1.1	4.4.1.1	S-type	Other
I107	SRR22248479	4.1.1	4.1.1	X-type	Susceptible
I108	SRR22248478	4.3.4.1	4.3.4.1	LAM	Susceptible
I109	SRR22248477	2.2.1.1	2.2.1.1	East-Asian	Other
I120	SRR22248476	4.3.3	4.3.3	LAM	Susceptible
I121	SRR22248475	4.1.2.1	4.1.2.1	Haarlem	Susceptible
I125	SRR22248474	4.1.1.3	4.1.1.3	X-type	Susceptible
I127	SRR22248473	4.1.1.3	4.1.1.3	X-type	Susceptible
I128	SRR22248472	4.1.2.1	4.1.2.1	Haarlem	Susceptible
I130	SRR22248470	4.1.2.1	4.1.2.1	Haarlem	Susceptible
I136	SRR22248469	4.3.3	4.3.3	LAM	Susceptible
