# Supplementary material for: Genomic epidemiology analysis of drug-resistant Mycobacterium tuberculosis distributed in Mexico
Source: PLoS One. 2023 Oct 13;18(10):e0292965. doi: 10.1371/journal.pone.0292965 (PMC10575498; doi:10.1371/journal.pone.0292965)
Supplement: S5 Table — (XLSX) [file pone.0292965.s005.xlsx]

## Sheet: S5 Table
S5 Table. Concordance analysis of the phenotypic DST and canonical variants of the 85 Mtb samples.
Drug	Strategy	Sensitivity	Specificity	PPV	NPV	k value, interpretation
H	Complete set	0.60 (0.36, 0.81)	0.82 (0.70, 0.90)	0.50 (0.29, 0.71)	0.87 (0.76, 0.94)	0.39 (0.15, 0.62), Fair
	No-uncertain	0.55 (0.32, 0.77)	0.89 (0.79, 0.96)	0.61 (0.36, 0.83)	0.87 (0.76, 0.94)	0.46 (0.22, 0.70), Moderate
R	Complete set	0.43 (0.18, 0.71)	0.90 (0.81, 0.96)	0.46 (0.19, 0.75)	0.89 (0.79, 0.95)	0.34 (0.04, 0.64), Fair
	No-uncertain	0.43 (0.18, 0.71)	0.90 (0.81, 0.96)	0.46 (0.19, 0.75)	0.89 (0.79, 0.95)	0.34 (0.04, 0.64)), Fair
E	Complete set	0.22 (0.03, 0.60)	0.91 (0.82, 0.96)	0.22 (0.03, 0.60)	0.91 (0.82, 0.96)	0.13 (-0.29, 0.55), Slight
	No-uncertain	0.22 (0.03, 0.60)	0.93 (0.85, 0.98)	0.29 (0.04, 0.71)	0.91 (0.82, 0.96)	0.17 (-0.26, 0.61), Slight
S	Complete set	0.06 (0.00, 0.30)	0.94 (0.86, 0.98)	0.20 (0.01, 0.72)	0.81 (0.71, 0.89)	0.01 (-0.39, 0.40), Slight
	No-uncertain	0.00 (0.00, 0.21)	0.94 (0.86, 0.98)	0.00 (0.00, 0.60)	0.80 (0.70, 0.88)	-0.08(-0.50, 0.33), No agreement
Z	Complete set	0.13 (0.02, 0.40)	0.98 (0.92, 1.00)	0.67 (0.09, 0.99)	0.83 (0.73, 0.91)	0.17 (-0.22, 0.57), Slight
	No-uncertain	0.13 (0.02, 0.40)	0.98 (0.92, 1.00)	0.67 (0.09, 0.99)	0.83 (0.73, 0.91)	0.17 (-0.22, 0.57), Slight
MDR-TB	Complete set	0.50 (0.21, 0.79)	0.92 (0.83, 0.97)	0.50 (0.21, 0.79)	0.92 (0.83, 0.97)	0.42 (0.11, 0.72), Moderate
	No-uncertain	0.50 (0.21, 0.79)	0.93 (0.85, 0.98)	0.55 (0.23, 0.83)	0.92 (0.83, 0.97)	0.44 (0.14, 0.75), Moderate
