# Supplementary material for: Genomic epidemiology analysis of drug-resistant Mycobacterium tuberculosis distributed in Mexico
Source: PLoS One. 2023 Oct 13;18(10):e0292965. doi: 10.1371/journal.pone.0292965 (PMC10575498; doi:10.1371/journal.pone.0292965)
Supplement: S6 Table — (XLSX) [file pone.0292965.s006.xlsx]

## Sheet: S6 Table
S6 Table. Discrepancies between the phenotype and genotype prediction of drug resistance from the 85 Mtb samples										SR = Susceptible DST, Encoding canonical variants
										RS = Resistant DST, Absent or Uncertain canonical variants
Drug	Discordance type	Genotype	Frequency	Samples IDs						U = Uncertain canonical variants
H	SR	fabG1 -15C>T	1	I120
	SR	inhA Ser94Ala	1	I047
	SR	inhA -154G>A	1	I085
	SR	katG Ser315Thr	2	I099, I106
	SR	ahpC Asp73His U, katG Ser315Thr	1	I030
	SR	ahpC -54C>T U, katG 9_16del, katG Ser140Asn U	1	I018
	RS	katG Ser315Gly U	1	I035
	RS	None	8	I004, I009, I012, I028, I040, I094, I095, I104
R	SR	rpoB His445Asn	2	I035, I092
	SR	rpoB His445Asp	1	I018
	SR	rpoB His445Cys	1	I030
	SR	rpoB Ser450Leu	1	I001
	SR	rpoB Leu452Pro	1	I099
	SR	rpoB His445Arg, rpoB Ser450Leu	1	I096
	RS	None	8	I002, I009, I034, I040, I041, I050, I094, I095
E	SR	embB Met306Ile	2	I099, I106
	SR	embB Met306Leu	1	I023
	SR	embB Met306Val	1	I035
	SR	embB Gly406Ala	1	I018
	RS	None	7	I009, I034, I040, I041, I050, I094, I095
S	SR	gid Gln127*	1	I096
	SR	rpsL Lys43Arg	1	I030
	SR	rpsL Lys88Arg	1	I099
	SR	rrs 514A>C	1	I018
	RS	gid Leu79Ser U	1	I048
	RS	None	15	I009, I012, I028, I029, I034, I040, I041, I042, I043, I051, I052, I088, I094, I106, I109
Z	SR	pncA His71Arg	1	I099
	RS	None	13	I009, I015, I028, I030, I034, I040, I041, I052, I085, I086, I089, I094, I097
